# Supplementary material for: Reactive Disperse Dyes Bearing Various Blocked Isocyanate Groups for Digital Textile Printing Ink
Source: Molecules. 2023 Apr 29;28(9):3812. doi: 10.3390/molecules28093812 (PMC10179864; doi:10.3390/molecules28093812)
Supplement: Supplementary file 1 [file molecules-28-03812-s001.zip]

Archive with 1 entries (1 files):
- molecules-2299577-supplementary.pdf
